# Supplementary material for: FACI is a novel clathrin adaptor protein 2-binding protein that facilitates low-density lipoprotein endocytosis
Source: Cell Biosci. 2023 Apr 18;13:74. doi: 10.1186/s13578-023-01023-5 (PMC10114425; doi:10.1186/s13578-023-01023-5)
Supplement: Supplementary file 1 — Additional file 1: Table S1. Lists of reagents, plasmids, antibodies, and oligonucleotides. [file 13578_2023_1023_MOESM1_ESM.xlsx]

## Sheet: Plasmids
Plasmids	Source	Identifier
Myc-BioID2-MCS	Addgene	Cat# 74223
pCDH-CMV-MCS-EF1-Puro	System Biosciences	Cat# CD510B
pCDH-Myc-BioID2	Generated based on pCDH-CMV-MCS-EF1-Puro and myc-BioID2-MCS	NA
pCDH-FACI-Myc-BioID2	Generated based on pCDH-CMV-MCS-EF1-Puro and myc-BioID2-MCS	NA
pCW57-GFP-2A-MCS	Addgene	Cat# 71783
pCW57-V5-FACI	Generated based on pCW57-GFP-2A-MCS	NA
pCW57-EGFP-FACI	Generated based on pCW57-GFP-2A-MCS	NA
pLV1	Thermo Fisher	Cat# K4950-00
pLV2	Thermo Fisher	Cat# K4950-00
pLV/VSVG	Thermo Fisher	Cat# K4950-00
mRuby2-C1	Addgene	Cat# 54768
mRuby2-FACI	Generated based on mRuby2-C1	NA
mEmerald-C1	Addgene	Cat# 53975
mEmerald-FACI	Generated based on mEmerald-C1	NA
mEmerald-FACI-ΔYxxL	Generated based on mEmerald-FACI	NA
mEmerald-FACI-ΔDxxxLI	Generated based on mEmerald-FACI	NA
mEmerald-FACI-ΔYxxL-ΔDxxxLI	Generated based on mEmerald-FACI	NA
mEmerald-FACI-Δ2-82	Generated based on mEmerald-FACI	NA
mEmerald-FACI-Δ2-68	Generated based on mEmerald-FACI	NA
mEmerald-FACI-D70A	Generated based on mEmerald-FACI	NA
mEmerald-FACI-K71A	Generated based on mEmerald-FACI	NA
mEmerald-FACI-E72A	Generated based on mEmerald-FACI	NA
mEmerald-FACI-Q73A	Generated based on mEmerald-FACI	NA
mEmerald-FACI-L74A	Generated based on mEmerald-FACI	NA
mEmerald-FACI-I75A	Generated based on mEmerald-FACI	NA
CLC-pmCherryC1	Addgene	Cat# 27680
CAV1-mCherry	Addgene	Cat# 27705
mCherry-DAB2	Cheng-han Yu et al.	NA
AP2u2-mCherry	Addgene	Cat# 27627
mCherry-Rab11a-7	Addgene	Cat# 55124
α‐eGFP-Adaptin	Addgene	Cat# 160214
pBa-LSS-GFP-LDLR wt	Addgene	Cat# 98184
lentiCRISPRv2	Addgene	Cat# 52961
lentiCRISPRv2-FACI-gRNA1	Generated based on lentiCRISPRv2	NA
lentiCRISPRv2-FACI-gRNA2	Generated based on lentiCRISPRv2	NA
pLSP-EGFP	Cunningham SC, et al.	NA
pLSP-V5-FACI	Generated based on pLSP-EGFP	NA
pXX6	Cunningham SC, et al.	NA
p5E18-VD2/8	Cunningham SC, et al.	NA

## Sheet: Reagents
Reagents	Source	Identifier
Dulbecco's Modified Eagle Medium (DMEM)	Thermofisher	Cat# 12100061
Dulbecco's Modified Eagle Medium: Nutrient Mixture F-12 (DMEM/F-12)	Thermofisher	Cat# 32500043
Fetal Bovine Serum	Thermofisher	Cat# 16000044
Penicillin-Streptomycin	Thermofisher	Cat# 15140122
Insulin-transferrin-seleniumliquidsupplement (ITS)	Thermofisher	Cat# 41400045
Dexamethasone	Sigma-Aldrich	Cat# D4902
GeneJuice Transfection Reagents	Merckmillipore	Cat# 70967
Lipofectamine 3000 Reagent	Thermofisher	Cat# L3000015
Protease Inhibitor Cocktail	Roche	Cat# 12352200
RNAiso Plus	Clontech (TaKaRa)	Cat# 9109
TB Green Premix Ex Taq II	Clontech (TaKaRa)	Cat# RR820B
Transcriptor First Strand cDNA Synthesis Kit	Roche	Cat# 04896866001
Ambion DNAase1	Thermofisher	Cat# AM2224
KAPA HiFi HotStart ReadyMix	Kapa biosystems	Cat# KK2601
Q5 Site-DirectedMutagenesisKit	New England Biolabs	Cat# E0554S
T4 DNA ligase	Thermofisher	Cat# EL0011
pGEM-T Easy Vector Systems	Promega	Cat# A1360
Puromycin	Thermofisher	Cat# A1113803
Doxycycline	Thermofisher	Cat# BP26531
Polybrene	Sigma-Aldrich	Cat# TR-1003
Lenti-X™ Concentrator	Clontech (TaKaRa)	Cat# 631232
DAPI	Abcam	Cat# Ab228549
VECTASHIELD® Antifade Mounting Medium	Vector Laboratory	Cat# H-1000
Pierce™ Streptavidin Magnetic Beads	Thermofisher	Cat# 88816
Pierce™ Biotin	Thermofisher	Cat# 29129
Benzonase Nuclease	Millipore	Cat# 70664
Dynabeads™ Protein G for Immunoprecipitation	Thermofisher	Cat# 10003D
DMEM, high glucose, HEPES, no phenol red	Thermofisher	Cat# 21063029
Methyl-β-cyclodextrin	Sigma-Aldrich	Cat# C4555
Lovastatin	Santa cruz	Cat# 75330-75-5
Cholesterol-Water Soluble	Sigma-Aldrich	Cat# C4951
Lipoprotein Deficient Serum from fetal calf	Sigma-Aldrich	Cat# S5394
Nocodazole	Santa cruz	Cat# 31430-18-9
Cytochalasin D	Santa cruz	Cat# 22144-77-0
Pitstop2	Abcam	Cat# ab120687
TopFluor Cholesterol	Avantilipids	Cat# 810255
Low Density Lipoprotein From Human Plasma, pHrodo™ Red (pHrodo™ Red-LDL)	Thermofisher	Cat# L34356
pHrodo™ Red Epidermal Growth Factor (EGF) Conjugate	Thermofisher	Cat# P35374
pHrodo™ Red Transferrin Conjugate	Thermofisher	Cat# P35376
Clinton/Cybulsky High Fat Rodent Diet With 1.25% Added Cholesterol	Researchdiets	Cat# D12108C
Triglyceride LiquiColor® (Enzymatic)	EKF Life Sciences	Cat# 2100-430
Cholesterol LiquiColor® (Enzymatic)	EKF Life Sciences	Cat# 1010-225
Low Density Lipoprotein – Cholesterol (LDL‐C) Assay Kit	Nanjing JianCheng Bioengineering Institute	Cat# A113-1-1
High Density Lipoprotein – Cholesterol (HDL-C) Assay Kit	Nanjing JianCheng Bioengineering Institute	Cat# A112-2-1

## Sheet: Antibodies
Antibody and peptide	Source	Identifier
Rabbit Anti-FACI	Genescript	N/A
Anti-Myc/c-Myc Antibody (9E10)	Santa cruz	Cat# sc-40
Mouse Anti-V5 tag	Thermofisher	Cat# R960-25
Mouse Anti-β-Tubulin	Sigma-Aldrich	Cat# T4026
Mouse Anti-β-Actin	Sigma-Aldrich	Cat# A1978
AP50 Polyclonal Antibody	Proteintech	Cat# 27355-1-AP
BeyoMag™ Anti-GFP Magnetic Beads	Beyotime	Cat# P2132
mCherry Monoclonal Antibody (16D7)	Thermofisher	Cat# M11217
Anti-GFP antibody (ab290)	Abcam	Cat# ab290
Mouse IgG HRP Linked Whole Ab	Sigma	Cat# NA931
Rabbit IgG HRP Linked Whole Ab	Sigma	Cat# NA934
Goat Anti-Mouse IgG (H+L) Cross-Adsorbed Secondary Antibody, Alexa Fluor 488	Thermofisher	Cat# A-11001
Goat Anti-Mouse IgG (H+L) Cross-Adsorbed Secondary Antibody, Alexa Fluor 594	Thermofisher	Cat# A-11005
Streptavidin (HRP)	Abcam	Cat# ab7403

## Sheet: Cell lines
Cell lines	Source	Identifier	Note
Human: HEK293T	ATCC	Cat# CRL-11268
Human: HeLa	ATCC	Cat# CRL-2
Mouse: AML12	ATCC	Cat# CRL-2254
Human: Caco-2	ATCC	Cat# HTB-37
AML12-BioID2	Thispaper	N/A	Stable AML12 cell line expressing myc-BioID2
AML12-BioID2-FACI	Thispaper	N/A	Stable AML12 cell line expressing myc-BioID2-FACI
AML12-V5-FACI	Thispaper	N/A	Stable AML12 cell line inducibly expressing V5-FACI
AML12-CTR	Thispaper	N/A	Stable AML12 cell line inducibly expressing a mock plasmid
AML12-mRuby2-FACI	Thispaper	N/A	Stable AML12 cell line inducibly expressing mRuby2-FACI
HeLa-FACI-KO-1	Thispaper	N/A	FACI-knockout HeLa cell line 1
HeLa-FACI-KO-2	Thispaper	N/A	FACI-knockout HeLa cell line 2

## Sheet: Oligonucleotides
Oligonucleotides and Primers	Sequence
gRNA1 for generating FACI KO Hela cell	CTCTAAAGGACTGGCTACGCAGG
gRNA2 for generating FACI KO Hela cell	GTCGCAGGTCCCCGATGGCACGG
Hela-FACI-genotyping-F	CTTCACTCCTTGACCCAGAAGG
Hela-FACI-genotyping-R	ATAGTCCAAGGCCCCTACCC
mFACI-F	ATGTGAAAAGAAGGTGGAGGAGTTT
mFACI-R	CCAACAAGGTCTCTGGGGAGG
mFACI-AAV-specific-F	ATGTGAAAAGAAGGTGGAGGAGTTT
mFACI-AAV-specific-R	TCAATGGTGATGGTGATG

## Sheet: Software
Softwares & tools	Source
Graphpad	www.graphpad.com
Rstudio	www.rstudio.com
Jalview	www.jalview.org
ImageJ	www.imagej.nih.gov/ij
DAVID 6.8	www.david.ncifcrf.gov
MaxQuant	www.maxquant.org
Perseus	www.maxquant.org
Chimera	www.cgl.ucsf.edu/chimera
Cytoscape	www.cytoscape.org
