# Supplementary material for: FACI is a novel clathrin adaptor protein 2-binding protein that facilitates low-density lipoprotein endocytosis
Source: Cell Biosci. 2023 Apr 18;13:74. doi: 10.1186/s13578-023-01023-5 (PMC10114425; doi:10.1186/s13578-023-01023-5)
Supplement: Supplementary file 2 — Additional file 2: Table S2. BioID-mass spectrometric data. Lists of potential FACI-interacting proteins in AML12 identified with the BioID approach. [file 13578_2023_1023_MOESM2_ESM.xlsx]

## Sheet: BioID-MS replicate 1
“Potential FACI interactors” in AML12 cells identified by the first run of BioID experiments.
Protein names	Protein description	Unique peptides BioID2	Unique peptides BioID2-FACI	MS/MS count BioID2	MS/MS count BioID2-FACI	iBAQ BioID2 (Log2)	iBAQ BioID2-FACI (Log2)	iBAQ Fold Change (Log2)	Q-value	Score	Mol. weight (kDa)	Protein IDs
2010003K11Rik (FACI)	Uncharacterized protein C11orf86 homolog	0	3	0	4	ND	17.7266	NA	0	46.315	14.068	Q8VC23
Epn3	Epsin-3	0	5	0	9	ND	14.3538	NA	0	74.344	68.24	Q91W69;D3Z550;D3Z4V3
Numb	Protein numb homolog	0	3	0	3	ND	13.7697	NA	0	53.89	70.812	Q9QZS3;Q05BE7
Atg7	Ubiquitin-like modifier-activating enzyme ATG7	0	2	0	2	ND	13.6348	NA	0	11.746	4.6763	S4R1K1;S4R1U3;S4R1W9;S4R1N8;S4R2P7;S4R1T0;S4R2D5;S4R2T5;A0A0A0MQN4;Q9D906
Srp19	Signal recognition particle 19 kDa protein	0	2	0	2	ND	13.4735	NA	0	13.558	16.191	Q9D7A6;Q9D104;G5E8T3
Rps15	40S ribosomal protein S15	0	2	0	2	ND	13.13	NA	0	14.452	17.04	P62843;D3YTQ9
Agfg2	Arf-GAP domain and FG repeat-containing protein 2	0	2	0	2	ND	13.0116	NA	0	13.159	41.739	Q3TBU7;Q3U2K8;Q80WC7
Clint1	Clathrin interactor 1	0	5	0	6	ND	12.9073	NA	0	40.469	67.73	Q5SUH7;Q5SUH6;Q99KN9
Tmem237	Transmembrane protein 237	0	2	0	2	ND	12.568	NA	0	14.981	18.598	A0A087WR42;A0A087WQC2;Q3V0J1
Smap2	Stromal membrane-associated protein 2	0	2	0	2	ND	12.2663	NA	0	40.691	46.577	Q7TN29
Rab11fip1	Rab11 family-interacting protein 1	0	5	0	5	ND	11.9636	NA	0	40.216	125.02	E9Q8L9;Q9D620;A0A1B0GRJ0;G3UW57;G3XA57
Sec31a	Protein transport protein Sec31A	0	2	0	3	ND	11.9315	NA	0	17.929	27.852	S4R192;S4R2A9;Q3UPL0
Cdk5	Cyclin-dependent-like kinase 5	0	2	0	2	ND	11.885	NA	0	12.347	29.528	A0A0G2JDL3;P49615
Epn2	Epsin-2	0	3	0	3	ND	11.846	NA	0	18.819	61.648	Q5NCM6;Q5NCM5;J3QNT7;Q8CHU3;F7CUV7;A8Y5D4
Crnkl1	Crooked neck-like protein 1	0	2	0	2	ND	11.5766	NA	0	13.553	83.415	P63154
Specc1	Cytospin-B	0	2	0	2	ND	11.4701	NA	0	29.284	45.565	A0A0J9YUG8;A0A0J9YUR2;A0A0J9YTU3;Q5SXY1;A0A0J9YV47;A0A0J9YV86;A0A0J9YUF8
Ampd2	AMP deaminase 2	0	2	0	2	ND	11.2613	NA	0	13.38	94.695	A2AE27;Q9DBT5
Itsn1	Intersectin-1	0	2	0	2	ND	10.3965	NA	0	13.843	128.97	E9Q3I8;E9Q3I9;E9Q3I4;E9Q3I5;E9Q0N0;Q9Z0R4;Q6NZJ5
Stoml2	Stomatin-like protein 2, mitochondrial	0	2	0	2	ND	10.3012	NA	0	15.155	38.384	Q99JB2;A2AG41;A2AG39;F6WI02
Phldb2	Pleckstrin homology-like domain family B member 2	0	3	0	3	ND	10.1803	NA	0	17.232	141.48	Q8K1N2;D3Z069;F6QU68
Esyt2	Extended synaptotagmin-2	0	2	0	2	ND	9.00767	NA	0	13.16	94.138	Q3TZZ7;A0A1Y7VM39
Rpl12	60S ribosomal protein L12	1	4	1	4	10.8057	14.6337	3.82793	0	27.188	17.804	P35979
Eps15l1	Epidermal growth factor receptor substrate 15-like 1	1	3	1	4	8.86502	12.6134	3.7484	0	36.126	66.204	A0A1D5RLS1;Q60902
Itgb1	Integrin beta-1	1	3	1	4	9.14695	12.5327	3.38575	0	38.483	88.231	P09055
Me1	Malic enzyme;NADP-dependent malic enzyme	1	4	1	6	9.08023	11.6856	2.60539	0	45.806	61.48	Q3TQP6;P06801
Epb4.1l2;Epb41l2	Band 4.1-like protein 2	2	4	2	4	9.43534	12.0367	2.60139	0	42.369	88.461	Q80UE4;Q80UE5;O70318;A0A1W2P6H2;A0A1W2P7I2;Q8C928;A0A1W2P6I5
Pak2	Serine/threonine-protein kinase PAK 2;PAK-2p27;PAK-2p34	1	3	1	3	10.6575	13.0384	2.38092	0	47.482	57.93	Q8CIN4;A3KGC3;A3KGC4;A3KGC5;Q61036
Add1	Alpha-adducin	1	4	1	4	9.43198	11.788	2.35601	0	23.689	80.646	Q9QYC0;E9Q1K3;F8WHZ9;F8WGR0;F6V4G5;D3Z0T1;A0A494B9K4;Q9QYB5;Q9QYB8
Hnrnpm	Heterogeneous nuclear ribonucleoprotein M	1	3	1	3	9.21381	11.4536	2.23977	0	38.96	68.161	B8JK33;B8JK32;Q9D0E1;A0A3Q4EH91
Ahnak		35	74	40	96	12.763	14.4919	1.72887	0	323.31	604.25	E9Q616;A0A494BBD5
Psmc1	26S protease regulatory subunit 4	1	2	1	3	9.76957	11.4936	1.72398	0	15.713	49.184	P62192
Ctnnd1	Catenin delta-1	2	4	2	4	9.93837	11.472	1.53361	0	98.42	104.92	P30999;E9Q8Z8;E9Q8Z6;E9Q8Z5;G3X9V2;E9Q986;E9Q904;E9Q901;E9Q903;D3Z2H7;E9Q8Z9;E9Q8Z4;E9Q905;E9Q907;E9Q906;D3Z7H6;D3Z2H2
Note: FACI protein was highlighted with yellow. Proteins involved in clathrin-mediated endocytosis were highlighted with orange.

## Sheet: BioID-MS replicate 2
“Potential FACI interactors” in AML12 cells identified by the second run of BioID experiments.
Protein names	Protein description	Unique peptides BioID2	Unique peptides BioID2-FACI	MS/MS count BioID2	MS/MS count BioID2-FACI	iBAQ BioID2 (Log2)	iBAQ BioID2-FACI (Log2)	iBAQ Fold Change (Log2)	Q-value	Score	Mol. weight (kDa)	Protein IDs
2010003K11Rik (FACI)	Uncharacterized protein C11orf86 homolog	0	4	0	13	ND	26.9532	NA	0	64.192	14.068	Q8VC23
Fundc2;1700034I23Rik	FUN14 domain-containing protein 2	0	2	0	3	ND	23.625	NA	0	91.574	16.564	Q9D6K8;Q9D9Q3
Nop58	Nucleolar protein 58	0	7	0	9	ND	23.3827	NA	0	56.239	60.342	Q6DFW4
Agfg2	Arf-GAP domain and FG repeat-containing protein 2	0	2	0	7	ND	23.1625	NA	0	58.105	48.967	Q80WC7
Bysl	Bystin	1	4	1	5	ND	22.8132	NA	0	35.513	49.783	O54825
Cd3eap	DNA-directed RNA polymerase I subunit RPA34	0	5	0	6	ND	22.7686	NA	0	36.751	43.082	Q76KJ5
Gpi	Glucose-6-phosphate isomerase	1	4	1	5	ND	22.5621	NA	0	60.825	62.766	P06745
Eef2	Elongation factor 2	0	10	0	12	ND	22.4481	NA	0	70.44	95.313	P58252
Basp1	Brain acid soluble protein 1	0	2	0	4	ND	21.9348	NA	0	109.67	22.086	Q91XV3
Ctnna1	Catenin alpha-1	0	5	0	8	ND	21.7623	NA	0	85.725	100.11	P26231;Q61301
Epn2	Epsin-2	0	3	0	3	ND	21.5617	NA	0	45.486	63.471	Q8CHU3
Phgdh	D-3-phosphoglycerate dehydrogenase	0	2	0	3	ND	21.3134	NA	0	47.092	56.585	Q61753
Ssb	Lupus La protein homolog	0	3	0	4	ND	21.2572	NA	0	43.824	47.756	P32067
Hspd1	60 kDa heat shock protein, mitochondrial	0	5	0	7	ND	20.6019	NA	0	61.617	60.955	P63038
Clint1	Clathrin interactor 1	0	2	0	2	ND	20.4259	NA	0	38.047	68.512	Q99KN9
Luc7l2	Putative RNA-binding protein Luc7-like 2	0	2	0	2	ND	20.4122	NA	0	47.441	46.582	Q7TNC4
Rrbp1	Ribosome-binding protein 1	0	6	0	9	ND	20.3704	NA	0	49.567	172.88	Q99PL5
Wars	Tryptophan--tRNA ligase, cytoplasmic;T1-TrpRS;T2-TrpRS	1	3	1	4	ND	19.9922	NA	0	60.847	54.357	P32921
Tardbp	TAR DNA-binding protein 43	0	1	0	2	ND	19.022	NA	0	36.892	44.547	Q921F2
Plec	Plectin	1	5	1	5	ND	18.3699	NA	0	82.341	534.18	Q9QXS1
Mki67		0	4	0	4	ND	18.3377	NA	0	38.094	350.86	E9PVX6
Cat	Catalase	0	2	0	2	ND	18.2822	NA	0	92.681	59.795	P24270
Vim	Vimentin	1	6	1	7	14.8322	23.1536	8.32132	0	65.721	53.687	P20152
Ap2m1	AP-2 complex subunit mu	2	8	4	14	16.7658	23.7564	6.99066	0	55.084	49.654	P84091
Slc25a4	ADP/ATP translocase 1	1	6	1	8	16.9501	23.6067	6.65656	0	61.837	32.904	P48962
Ahnak		7	67	7	102	17.7531	23.4166	5.66351	0	323.31	604.25	E9Q616
Nop56	Nucleolar protein 56	3	13	4	16	19.5946	24.5938	4.9992	0	188.25	64.464	Q9D6Z1
Rps17	40S ribosomal protein S17	2	5	4	13	22.4427	27.3912	4.94851	0	100.66	15.524	P63276
Wbp11	WW domain-binding protein 11	1	11	1	20	19.7721	24.6383	4.86626	0	94.958	69.874	Q923D5
Cs	Citrate synthase, mitochondrial	2	7	2	12	19.4271	24.1719	4.74474	0	86.431	51.736	Q9CZU6;Q80X68
Atp5a1	ATP synthase subunit alpha, mitochondrial	1	5	1	5	17.8658	22.5948	4.72902	0	48.441	59.752	Q03265
Cdc42	Cell division control protein 42 homolog	1	3	1	4	17.5586	22.2424	4.68382	0	38.399	21.258	P60766
Picalm	Phosphatidylinositol-binding clathrin assembly protein	1	3	1	6	18.252	22.8884	4.63633	0	159.68	71.543	Q7M6Y3
Ftsj3	pre-rRNA processing protein FTSJ3	4	13	6	24	20.1717	24.7743	4.60265	0	131.57	95.531	Q9DBE9
Pdia4	Protein disulfide-isomerase A4	1	6	0	7	17.766	22.3677	4.6017	0	63.146	71.982	P08003
Arpc1b	Actin-related protein 2/3 complex subunit 1B	1	4	1	4	17.9884	22.3455	4.35711	0	48.178	41.063	Q9WV32
Slc25a5	ADP/ATP translocase 2;ADP/ATP translocase 2, N-terminally processed	8	10	9	20	23.5893	27.8046	4.21526	0	251.31	32.931	P51881;Q3V132
Hspa8	Heat shock cognate 71 kDa protein	3	10	3	16	19.8424	24.0199	4.17744	0	109.73	70.87	P63017;P17156
Rtn4	Reticulon-4	3	5	6	10	20.2087	24.32	4.11131	0	46.847	126.61	Q99P72
Top1	DNA topoisomerase 1	3	12	3	23	20.5923	24.5995	4.0072	0	123.79	90.875	Q04750
Kpna2	Importin subunit alpha-1	2	11	2	18	20.895	24.845	3.95006	0	169.24	57.927	P52293
Cdk9	Cyclin-dependent kinase 9	3	3	3	5	19.2858	23.1728	3.88702	0	101.35	42.761	Q99J95
Rsl1d1	Ribosomal L1 domain-containing protein 1	9	20	16	55	24.8928	28.6716	3.77873	0	323.31	50.421	Q8BVY0
Hmgb1	High mobility group protein B1	2	5	4	9	22.6443	26.2808	3.63645	0	47.369	24.893	P63158
Tmpo	Lamina-associated polypeptide 2, isoforms alpha/zeta	1	5	3	6	18.8197	22.4382	3.61852	0	50.661	75.167	Q61033
Ptbp1	Polypyrimidine tract-binding protein 1	2	5	2	13	21.2544	24.783	3.5286	0	81.316	56.477	P17225
Gorasp2	Golgi reassembly-stacking protein 2	2	5	2	8	21.3364	24.8594	3.52295	0	45.959	47.038	Q99JX3
Rbm34	RNA-binding protein 34	1	4	1	4	18.7569	22.2625	3.50562	0	40.977	49.116	Q8C5L7
Tuba1c;Tuba1a;Tuba1b;Tuba3a	Tubulin alpha-1C chain;Tubulin alpha-1A chain;Tubulin alpha-1B chain;Tubulin alpha-3 chain	4	7	5	7	20.5189	23.974	3.45502	0	86.514	49.909	P68373;P68369;P05213;P05214;P68368;Q9JJZ2
Tkt	Transketolase	1	5	1	8	19.1372	22.5689	3.43174	0	60.466	67.63	P40142
Atp5c1	ATP synthase subunit gamma, mitochondrial	1	5	1	5	19.8422	23.2155	3.37322	0	50.683	32.886	Q91VR2
Eif3d	Eukaryotic translation initiation factor 3 subunit D	1	5	1	5	19.4704	22.765	3.29456	0	39.784	63.988	O70194
Prr11	Proline-rich protein 11	1	5	2	10	18.7529	22.0109	3.25799	0	44.427	40.948	Q8BHE0
Rpl4	60S ribosomal protein L4	1	3	1	5	20.2607	23.3765	3.11575	0	47.696	47.153	Q9D8E6
Dkc1	H/ACA ribonucleoprotein complex subunit 4	4	6	3	8	21.1616	24.247	3.08534	0	71.088	57.401	Q9ESX5
Vps26a	Vacuolar protein sorting-associated protein 26A	2	5	2	7	20.2914	23.3765	3.08507	0	56.701	38.113	P40336
Pip4k2a	Phosphatidylinositol 5-phosphate 4-kinase type-2 alpha	1	5	2	7	21.2622	24.3228	3.06054	0	108.2	46.151	O70172
Fgfbp1	Fibroblast growth factor-binding protein 1	2	4	3	8	21.192	24.0585	2.86659	0	75.555	28.294	O70514
Flna	Filamin-A	2	5	3	5	17.1009	19.8974	2.79643	0	41.007	281.22	Q8BTM8
Slc25a11	Mitochondrial 2-oxoglutarate/malate carrier protein	2	5	3	5	20.2034	22.8348	2.63145	0	43.501	34.155	Q9CR62
Eef1g	Elongation factor 1-gamma	6	10	11	17	23.6964	26.2193	2.52298	0	183.18	50.06	Q9D8N0
Rpl23a	60S ribosomal protein L23a	6	5	14	25	29.114	31.5965	2.48254	0	84.325	17.695	P62751
Rps7	40S ribosomal protein S7	2	5	2	8	22.0318	24.4809	2.44909	0	56.693	22.127	P62082
Tubb5;Tubb2b;Tubb2a	Tubulin beta-5 chain;Tubulin beta-2B chain;Tubulin beta-2A chain	1	4	4	13	21.8971	24.2167	2.31953	0	58.937	49.67	P99024;Q9CWF2;Q7TMM9;Q9ERD7
Rpl9	60S ribosomal protein L9	4	6	4	12	22.7661	24.9685	2.20233	0	81.261	21.881	P51410;A0A140T8T4;S4R1R7
Rab1A	Ras-related protein Rab-1A	1	3	2	5	20.2274	22.397	2.16956	0	52.563	22.677	P62821
Ehd4	EH domain-containing protein 4	1	6	1	7	18.7815	20.867	2.08547	0	44.892	61.48	Q9EQP2
Rpl3	60S ribosomal protein L3	3	6	6	12	23.7081	25.7276	2.01948	0	52.253	46.109	P27659;E9PWZ3
Stx5	Syntaxin-5	2	2	2	4	20.1926	22.1806	1.98803	0	49.567	39.713	Q8K1E0
Lrrc59	Leucine-rich repeat-containing protein 59	5	9	6	13	23.6698	25.6045	1.93471	0	85.647	34.877	Q922Q8
Sptbn1	Spectrin beta chain, non-erythrocytic 1	3	8	3	13	19.993	21.8004	1.80741	0	66.586	274.22	Q62261
Nufip2	Nuclear fragile X mental retardation-interacting protein 2	2	4	2	5	19.3998	21.1894	1.78957	0	50.209	75.656	Q5F2E7
Pkm	Pyruvate kinase PKM	4	12	6	25	22.7816	24.5382	1.75656	0	133.94	57.844	P52480
Sfxn1	Sideroflexin-1	2	5	4	8	21.1987	22.9372	1.73848	0	101.91	35.649	Q99JR1
Actg1	Actin, cytoplasmic 2;Actin, cytoplasmic 2, N-terminally processed	1	2	34	42	26.3476	28.0589	1.71138	0	323.31	41.792	P63260
Eef1a1;Eef1a2	Elongation factor 1-alpha 1;Elongation factor 1-alpha 2	6	11	16	41	26.1256	27.8018	1.67623	0	157.73	50.113	P10126;P62631
Ndufa9	NADH dehydrogenase [ubiquinone] 1 alpha subcomplex subunit 9, mitochondrial	2	5	1	8	21.6971	23.3404	1.64331	0	78.837	42.525	Q9DC69
Anxa13	Annexin A13	3	5	4	9	22.7225	24.3472	1.62473	0	38.831	35.921	Q99JG3
Nifk	MKI67 FHA domain-interacting nucleolar phosphoprotein	3	4	5	12	22.2207	23.8432	1.6225	0	68.676	36.265	Q91VE6
Rac1;Rac2;Rac3	Ras-related C3 botulinum toxin substrate 1;Ras-related C3 botulinum toxin substrate 2;Ras-related C3 botulinum toxin substrate 3	5	4	5	7	24.7176	26.3213	1.60363	0	40.114	21.45	P63001;Q05144;P60764
Dvl2	Segment polarity protein dishevelled homolog DVL-2	1	3	2	6	18.7563	20.3475	1.59122	0	40.733	78.86	Q60838
Note: FACI protein was highlighted with yellow. Proteins involved in clathrin-mediated endocytosis were highlighted with orange.
