# Supplementary material for: FACI is a novel clathrin adaptor protein 2-binding protein that facilitates low-density lipoprotein endocytosis
Source: Cell Biosci. 2023 Apr 18;13:74. doi: 10.1186/s13578-023-01023-5 (PMC10114425; doi:10.1186/s13578-023-01023-5)
Supplement: Supplementary file 3 — Additional file 3: Table S3. Affinity purification-mass spectrometric data. Lists of potential FACI-interacting proteins in AML12 identified with affinity purification approach. [file 13578_2023_1023_MOESM3_ESM.xlsx]

## Sheet: IP-MS replicate 1
“Potential FACI interactors”in AML12 cells identified by the first run of IP-MS experiments.
Protein names	Protein description	Unique peptides CTR	Unique peptides IP-FACI	MS/MS count CTR	MS/MS count IP FACI	iBAQ CTR (Log2)	iBAQ IP-FACI (Log2)	iBAQ Fold Change (Log2)	Q-value	Score	Mol. weight (kDa)	Protein IDs
2010003K11Rik (FACI)	Uncharacterized protein C11orf86 homolog	0	21	0	52	ND	23.5657	NA	0	323.31	14.575	Q8VC23
Myl12b	Myosin regulatory light chain 12B	0	2	0	2	ND	15.7849	NA	0	120.15	19.779	Q3THE2;Q9CQ19;D3Z249
Kctd10	BTB/POZ domain-containing adapter for CUL3-mediated RhoA degradation protein 3	0	6	0	8	ND	14.3984	NA	0	170.4	35.701	Q922M3;F8WGQ9;S4R2A3
Bag2	BAG family molecular chaperone regulator 2	0	6	0	7	ND	14.3168	NA	0	46.769	23.473	Q91YN9;A0A087WNX9
Clta	Clathrin light chain A	0	2	0	3	ND	13.8162	NA	0	18.856	23.478	B1AWE0;Q6PFA2;B1AWE1;B1AWD8;B1AWD9;O08585
Myl6		0	2	0	3	ND	13.8093	NA	0	38.25	15.448	A0A1W2P6G5
Gnas	Guanine nucleotide-binding protein G(s) subunit alpha isoforms short;Guanine nucleotide-binding protein G(s) subunit alpha isoforms XLas	0	4	0	4	ND	13.5296	NA	0	31.382	44.178	Z4YKV1;P63094;Q6R0H7;A0A571BEM2;A0A571BEI3
Capzb		0	2	0	2	ND	12.7001	NA	0	11.943	29.295	A2AMW0;F7CAZ6
Gnai3	Guanine nucleotide-binding protein G(k) subunit alpha	0	3	0	3	ND	12.6355	NA	0	38.435	40.538	Q9DC51
Cdc42ep1	Cdc42 effector protein 1	0	2	0	2	ND	12.5877	NA	0	18.05	43.063	A0A0R4J0S1;Q91W92
Pawr	PRKC apoptosis WT1 regulator protein	0	4	0	4	ND	12.4611	NA	0	25.832	35.908	Q925B0
Eno1	Alpha-enolase;Enolase	0	3	0	4	ND	12.0648	NA	0	24.51	47.14	P17182;B0QZL1;Q6PHC1;A0A0N4SUI6;B1ARR6;Q5SX61;Q5SX60;B1ARR7;D3YVD3;D3Z2S4;Q5SX59;D3Z6E4;A0A0N4SUX5;P21550;P17183
Tprn	Taperin	0	3	0	3	ND	11.915	NA	0	51.122	80.088	A2AI08
Tuba4a;Tuba8	Tubulin alpha-4A chain;Tubulin alpha-8 chain	0	2	0	3	ND	11.8789	NA	0	13.403	52.793	A0A0A0MQA5;P68368;Q9JJZ2;A0A087WRB4;A0A087WQS4;A0A087WSB0;A0A087WSL5;Q3UX10
Pgam1;Pgam2	Phosphoglycerate mutase 1;Phosphoglycerate mutase 2	0	2	0	2	ND	11.7168	NA	0	11.778	28.832	Q9DBJ1;O70250
Tubb2b;Tubb2a	Tubulin beta-2B chain;Tubulin beta-2A chain	0	2	0	2	ND	11.6624	NA	0	10.875	49.953	Q9CWF2;Q7TMM9
Tufm	Elongation factor Tu, mitochondrial	0	3	0	3	ND	11.3503	NA	0	27.437	49.508	Q8BFR5;A0A0U1RNQ6;A0A0U1RPC4
Dlg1	Disks large homolog 1	0	4	0	4	ND	11.2862	NA	0	48.446	96.891	H7BWY4;E9Q9H0;Q811D0;D3Z3B8;F6UDT8;S4R2T8;D3YUZ8;E9Q2L2;A0A571BEK3;A0A571BEZ4;A0A338P6J0;Q91XM9
Specc1l	Cytospin-A	0	6	0	6	ND	11.2507	NA	0	41.052	126.55	A0A0R4J0J8;Q2KN98
Gnao1	Guanine nucleotide-binding protein G(o) subunit alpha	0	2	0	3	ND	11.2493	NA	0	13.246	40.084	P18872;D3Z2M7;F7BLT7
Cct3	T-complex protein 1 subunit gamma	0	2	0	2	ND	11.237	NA	0	13.982	56.526	E9Q133;P80318;F6Q609;Q3U0I3
Ipo9	Importin-9	0	2	0	2	ND	11.0654	NA	0	20.32	72.735	E0CXB2;E9QKZ2;Q91YE6;E0CY46
Dsg2	Desmoglein-2	0	4	0	4	ND	10.9314	NA	0	50.426	122.38	O55111;Q8VCE3;Q811I1
Hnrnpu	Heterogeneous nuclear ribonucleoprotein U	0	2	0	2	ND	10.6388	NA	0	25.601	87.917	Q8VEK3
Mccc1	Methylcrotonoyl-CoA carboxylase subunit alpha, mitochondrial	0	2	0	2	ND	10.3588	NA	0	12.928	79.343	Q99MR8;A0A0G2JF64
Stxbp2	Syntaxin-binding protein 2	0	2	0	2	ND	10.1964	NA	0	60.381	66.313	F8WGM5;Q64324
Cct5	T-complex protein 1 subunit epsilon	0	2	0	2	ND	10.1567	NA	0	15.757	59.623	P80316;E0CZA1
Sipa1l3		0	3	0	3	ND	9.31847	NA	0	33.334	195.06	G3X9J0;S4R2N4;S4R1S0
Ap2a2	AP-2 complex subunit alpha-2	0	2	0	2	ND	9.30289	NA	0	22.404	104.02	P17427;P17426
Gars	Glycine--tRNA ligase	0	2	0	2	ND	9.23731	NA	0	12.087	81.877	Q9CZD3
Atp6v1a	V-type proton ATPase catalytic subunit A	0	2	0	2	ND	9.13412	NA	0	13.436	68.325	P50516
Vill	Villin-like protein	1	7	1	7	7.5313	12.5259	4.99456	0	90.566	96.596	G5E8C6;G5E8H0;Q91YD6;D3Z669;D3YWZ2
Lmo7		3	22	3	26	10.8637	15.0856	4.22192	0	288.1	133.84	F6TFN2;E9PYI7;F6VG99;E9PYF4;Q3UPW3;A0A5F8MPW2;E0CZD8
Rps5	40S ribosomal protein S5;40S ribosomal protein S5, N-terminally processed	1	3	1	3	10.7244	14.8734	4.14897	0	55.781	20.413	D3YYM6;D3Z1S8;Q91V55;P97461
Flna	Filamin-A	1	6	1	7	6.10769	10.1955	4.08781	0	44.436	274.63	B7FAV1;B7FAU9;Q8BTM8;F6XC15;Q8VHX6
Scrib	Protein scribble homolog	1	6	1	6	7.25842	11.3165	4.05808	0	65.7	174.06	Q80U72;Q80VQ1
Hspa5	78 kDa glucose-regulated protein	1	17	2	22	12.3365	16.3827	4.04625	0	299.39	72.421	P20029
Triobp	TRIO and F-actin-binding protein	1	4	1	6	8.00787	12.0198	4.0119	0	25.596	71.684	A0A2U3TZ82;Q99KW3;J9JI90;A0A2R8VI29;G5E8W1
Hsp90ab1	Heat shock protein HSP 90-beta	1	6	2	10	10.0441	13.5647	3.52062	0	146.84	83.28	P11499;E9Q3D6;E9Q0C3;B7ZC50
Rpl13	60S ribosomal protein L13	1	4	1	4	9.79095	13.1048	3.31384	0	34.268	24.305	P47963
Pabpc1;Pabpc6	Polyadenylate-binding protein 1;Polyadenylate-binding protein	1	3	1	3	8.24403	11.5123	3.26826	0	24.734	70.67	P29341;Q9D4E6;A0A2I3BR37;V9GXG3;Q91YZ8;Q62029;A3KFU5;A3KFU8;Q6PHQ9
Cald1		1	3	1	3	8.27058	11.53	3.25944	0	22.104	60.452	Q8VCQ8;S4R1T7;D3Z6I7;E9Q0M9;E9QA16;E9QA15
Sptbn1	Spectrin beta chain, non-erythrocytic 1	6	37	6	44	10.421	13.6141	3.19312	0	323.31	274.22	Q62261;A0A0A0MQG2;E9Q397;Q3UGX2;P15508;Q68FG2
Hspa8	Heat shock cognate 71 kDa protein	13	40	14	65	15.4726	18.6113	3.13867	0	323.31	70.87	P63017;Q504P4;D3Z5E2;P17156;Q61696;P16627;P17879
Lrrfip2	Leucine-rich repeat flightless-interacting protein 2	5	14	5	21	12.7972	15.9248	3.12755	0	146.08	48.414	A0A0G2JEP4;A0A1L1SSC0;A0A1L1SVG1;A0A0R4J169;E9QN52;A0A0G2JFV5;Q91WK0;A0A1L1SQW1;A0A0G2JDR6;A0A0G2JGZ1;A0A0G2JEF6
Tpm3-rs7;Tpm3		2	4	2	7	12.8764	15.9758	3.09943	0	65.299	28.991	D3Z2H9;E9Q5J9
Lrch3	Leucine-rich repeat and calponin homology domain-containing protein 3	2	10	2	10	11.1677	14.1662	2.99857	0	112.5	82.277	B2RXP1;E9QAU9;Q8BVU0;B7ZWM8;E9Q892;E9Q0H5;F6YZL6;F6Y466;F6TPH7
Hist1h1b	Histone H1.5	1	5	1	5	11.656	14.3863	2.73036	0	40.163	22.576	P43276
Pgk1	Phosphoglycerate kinase 1;Phosphoglycerate kinase	1	2	1	3	9.18364	11.8619	2.67823	0	14.038	44.55	P09411;S4R2M7
Mccc2	Methylcrotonoyl-CoA carboxylase beta chain, mitochondrial	1	4	1	5	9.01614	11.6456	2.62943	0	51.219	61.378	Q3ULD5;Q6PD20
Slc25a12	Calcium-binding mitochondrial carrier protein Aralar1	1	2	1	3	9.00056	11.5437	2.5431	0	28.083	74.569	Q8BH59
Sptan1	Spectrin alpha chain, non-erythrocytic 1	15	46	17	56	11.6728	14.1954	2.52255	0	323.31	282.89	A3KGU5;A3KGU7;E9Q447;A3KGU9;P16546;A3KGU4
Cttn	Src substrate cortactin	3	6	3	9	11.0171	13.5196	2.50255	0	52.763	61.249	Q60598;Q921L6
Myo18a	Unconventional myosin-XVIIIa	7	21	8	24	11.2049	13.6172	2.4123	0	323.31	230.99	K3W4L0;B2RRE2;E9QAX2;Q9JMH9;E9Q405;A0A1C7ZN10;E9QA74;E9Q0K8
Tpm4	Tropomyosin alpha-4 chain	8	14	9	26	15.2802	17.6599	2.37971	0	270.65	28.467	Q6IRU2;A0A571BEU1
Epb41l5	Band 4.1-like protein 5	1	4	1	4	10.4009	12.7514	2.35054	0	44.672	81.635	Q8BGS1;A0A087WP93
Tjp1	Tight junction protein ZO-1	5	12	5	14	10.7814	13.1264	2.34499	0	118.8	194.74	P39447;B9EHJ3;A0A0U1RPW2
Card10	Caspase recruitment domain-containing protein 10	3	7	3	9	9.87095	12.18	2.30902	0	70.298	119.16	E9PUV9;P58660
Tpm3	Tropomyosin alpha-3 chain	2	7	10	30	16.332	18.6354	2.30348	0	299.81	28.734	E9Q7Q3;D3Z6I8;A0A0R4J1P2;P21107;D3YVR0
Actn4	Alpha-actinin-4	7	31	8	41	12.717	14.9715	2.25449	0	323.31	107.11	A0A1L1SV25;P57780;E9Q2W9;D3Z0L8;A0A1L1SVJ6;D3Z761;Q9JI91;O88990;Q91ZE6;E9PX29
Rai14	Ankycorbin	13	27	15	38	12.6634	14.9012	2.23775	0	323.31	105.71	A0A2I3BPY7;Q9EP71
Zfp185;Znf185	Zinc finger protein 185	3	5	3	5	10.3781	12.6099	2.23184	0	55.391	52.871	G5E8W8;A2BI37;Q62394;B1AXE7
Arpc5	Actin-related protein 2/3 complex subunit 5	3	6	4	8	13.8992	16.1265	2.22729	0	98.598	16.288	Q9CPW4;Q3UA72
Serpinb6;Serpinb6a	Serpin B6	1	3	1	3	10.7861	13.0119	2.22582	0	28.286	42.598	Q60854;F8WIV2;E9Q5Q5;E9PZQ9;E9Q4R2;E9PYY0;E9Q3Y1;E9Q6X2;E9Q108;E9Q0P9;K7E6F1
Eef2	Elongation factor 2	1	5	1	5	9.66956	11.8841	2.21454	0	30.893	95.313	P58252
Arpc5l	Actin-related protein 2/3 complex subunit 5-like protein	1	3	1	4	12.0292	14.2415	2.21235	0	35.85	16.98	Q9D898
Atp5c1	ATP synthase subunit gamma;ATP synthase subunit gamma, mitochondrial	1	3	1	3	10.2361	12.4221	2.18593	0	18.715	30.255	Q8C2Q8;Q91VR2;A2AKU9;A2AKV1;A2AKV2;A2AKV3
Tom1	Target of Myb protein 1	3	10	3	10	12.1274	14.2876	2.16023	0	125.08	57.145	Q3UDC3;O88746;A0A1D5RM84;A0A1D5RM12;A0A1D5RL90
Myl12a		0	2	9	21	17.1553	19.3053	2.14997	0	323.31	19.895	Q6ZWQ9;D3YV37
Anxa2	Annexin A2;Annexin	2	4	2	4	10.8248	12.9553	2.13049	0	36.112	38.676	P07356;B0V2N8;B0V2N7;B0V2N5
Kiaa1598	Shootin-1	1	5	1	5	10.138	12.1583	2.02025	0	30.994	71.342	Q8K2Q9
Calm1		3	5	3	6	14.6037	16.6125	2.00878	0	232.83	16.837	P0DP28;P0DP27;P0DP26;A0A3Q4EHJ0;Q3UKW2;Q9D6P8;A0A1Y7VK66
Mprip	Myosin phosphatase Rho-interacting protein	15	31	17	43	13.5047	15.5083	2.00356	0	323.31	116.41	P97434;Q5SWZ5;F6RND9;F6S5I0;F6XZM9
Actn1	Alpha-actinin-1	0	2	42	83	15.8943	17.8287	1.93446	0	323.31	103.07	Q7TPR4
Gsn	Gelsolin	6	9	9	24	13.8381	15.7695	1.93141	0	323.31	85.941	P13020;A0A0J9YUQ8;A0A0J9YUJ8
Erh	Enhancer of rudimentary homolog	2	5	3	8	17.2778	19.2035	1.92576	0	163.73	12.259	P84089;A0A1W2P7H9;A0A1W2P7T3;G3UW85
Twf1	Twinfilin-1	1	4	1	4	11.0923	13.0143	1.922	0	95.079	40.079	Q91YR1
Ppia	Peptidyl-prolyl cis-trans isomerase A;Peptidyl-prolyl cis-trans isomerase A, N-terminally processed	1	3	1	3	11.6524	13.5741	1.92177	0	31.013	17.971	P17742;A0A1L1SST0;A0A1L1SRX5;V9GXC1;V9GX31
Myo5a	Unconventional myosin-Va	2	4	2	5	8.13858	10.0585	1.91995	0	65.513	212.33	D3YZ62;D3Z4J3;Q99104;F6TDE5;F6Z2S4;B8JK05
Cltc	Clathrin heavy chain;Clathrin heavy chain 1	2	5	3	6	9.182	11.0551	1.87308	0	50.495	191.98	Q5SXR6;Q68FD5
2900026A02Rik		4	15	5	15	10.4076	12.2732	1.86557	0	111.57	192.73	A0A1B0GR85;A0A1D5RLN6;Q8BRV5
Svil	Supervillin	9	18	9	21	11.2959	13.1315	1.83564	0	323.31	230.42	E9Q3Z5;Q8K4L2;A0A1B0GS91;Q8K4L3;F6R6A4
Dock7	Dedicator of cytokinesis protein 7	2	4	2	4	8.65546	10.4834	1.82795	0	38.2	238.09	A0A0U1RNK7;E9PX48;A2A9M5;A2A9M4;Q8R1A4;A0A0U1RPH6;A0A0U1RNY4
Ablim1	Actin-binding LIM protein 1	5	13	7	17	14.5292	16.3369	1.80774	0	188.37	48.6	E9Q9D1;E9Q9D2;E9Q9Q7;E9Q030;E9Q9C7;E9Q9C0;E9Q9C2;E9QK41;Q8K4G5;E9Q9C1;E9Q9C4
Capzb	F-actin-capping protein subunit beta	0	2	6	14	14.7734	16.545	1.77161	0	87.953	31.345	P47757;A0A0A0MQI9;F6YHZ8
Rpl11	60S ribosomal protein L11	4	7	4	8	14.1581	15.9184	1.76036	0	77.946	20.252	Q9CXW4;A2BH06
Flii	Protein flightless-1 homolog	6	12	6	14	11.8609	13.5996	1.73863	0	135.67	144.8	Q9JJ28
Ptrf	Polymerase I and transcript release factor	3	7	3	8	12.5476	14.2317	1.68418	0	51.695	43.953	O54724
Myh14	Myosin-14	2	6	2	7	10.7471	12.418	1.67094	0	49.884	228.58	Q6URW6;K3W4R2;A0A140LI60
Atp5b	ATP synthase subunit beta, mitochondrial	5	8	5	11	12.6113	14.2133	1.60198	0	107.15	56.3	P56480
Sfxn3	Sideroflexin-3	1	3	1	3	10.109	11.6905	1.58143	0	23.201	30.951	Q3U4F0;Q91V61;A0A494BB84;Q99JR1
Myh9	Myosin-9	115	176	174	329	18.1218	19.7004	1.57868	0	323.31	226.37	Q8VDD5;A0A2R8VKI5;Q5SV64;Q3UH59;Q61879;A0A2R8W6V7;F2Z494;A0A2R8VHF9;E9QPE7;A0A338P6K2;O08638;Q8BXF2
Actr2	Actin-related protein 2	5	12	7	16	14.8419	16.3891	1.5472	0	106.6	44.76	P61161
Myo6	Unconventional myosin-VI	20	30	21	40	14.3282	15.8502	1.52203	0	323.31	144.77	E9Q175;E9PVU0;E9Q3L1;E9Q174;V9GXM4;V9GX76;Q64331
Note: FACI protein was highlighted with yellow. Proteins involved in clathrin-mediated endocytosis were highlighted with orange.

## Sheet: IP-MS replicate 2
“Potential FACI interactors”in AML12 cells identified by the second run of IP-MS experiments.
Protein names	Protein description	Unique peptides CTR	Unique peptides IP-FACI	MS/MS count CTR	MS/MS count IP FACI	iBAQ CTR (Log2)	iBAQ IP-FACI (Log2)	iBAQ Fold Change (Log2)	Q-value	Score	Mol. weight [kDa]	Protein IDs
2010003K11Rik (FACI)	Uncharacterized protein C11orf86 homolog	0	16	0	25	ND	21.8426	NA	0	323.31	14.575	Q8VC23
Rpl35	60S ribosomal protein L35	0	2	0	3	ND	14.8789	NA	0	29.203	14.552	Q6ZWV7
Rpl18	60S ribosomal protein L18	0	2	0	3	ND	14.2503	NA	0	19.39	15.245	A0A1B0GSF7;A0A1B0GSS8;A0A1B0GQU8;P35980;A0A1B0GS28
Lrch4	Leucine-rich repeat and calponin homology domain-containing protein 4	0	2	0	2	ND	14.1548	NA	0	12.339	9.932	H3BLB4;H3BJU9;H3BLL3;Q921G6
2210011C24Rik		0	2	0	2	ND	14.1501	NA	0	12.957	23.177	A0A087WQ89;A0A087WQV6;A0A087WQC3;F6WBA1;A0A087WR51
Rpl14	60S ribosomal protein L14	0	2	0	2	ND	14.0539	NA	0	11.298	23.564	Q9CR57
S100a11	Protein S100-A11	0	2	0	2	ND	13.5271	NA	0	12.972	11.083	P50543
Pgrmc1	Membrane-associated progesterone receptor component 1	0	2	0	2	ND	13.4328	NA	0	12.429	21.694	O55022
Rpl10;Rpl10l	60S ribosomal protein L10;60S ribosomal protein L10-like	0	2	0	4	ND	13.2961	NA	0	12.368	23.072	I7HLV2;Q6ZWV3;A0A1B0GXC3;P86048
Rpl15	60S ribosomal protein L15	0	3	0	3	ND	12.1331	NA	0	17.772	24.146	Q9CZM2;B8JKK2
Otub1	Ubiquitin thioesterase OTUB1	0	2	0	3	ND	12.1236	NA	0	24.826	31.27	Q7TQI3;D3YWF6;D3Z7K0
Magohb;Magoh	Protein mago nashi homolog 2;Protein mago nashi homolog	0	2	0	2	ND	12.006	NA	0	13.389	17.31	A0A023T778;Q9CQL1;P61327
Prkar1a	cAMP-dependent protein kinase type I-alpha regulatory subunit;cAMP-dependent protein kinase type I-alpha regulatory subunit, N-terminally processed	0	2	0	2	ND	11.9656	NA	0	14.902	43.185	Q9DBC7
Plcd3	1-phosphatidylinositol 4,5-bisphosphate phosphodiesterase delta-3;Phosphoinositide phospholipase C	0	5	0	5	ND	11.9361	NA	0	32.749	88.606	Q8K2J0;F7AAE0
Ston2	Stonin-2	0	5	0	5	ND	11.898	NA	0	28.688	99.893	E9PXP7;Q8BZ60
Idh1	Isocitrate dehydrogenase [NADP] cytoplasmic	0	4	0	4	ND	11.8732	NA	0	31.669	46.674	O88844;A0A087WPT4;A0A087WRS9
Mvb12a	Multivesicular body subunit 12A	0	2	0	2	ND	11.8234	NA	0	12.615	28.705	Q78HU3
Gpi	Glucose-6-phosphate isomerase	0	2	0	2	ND	11.6655	NA	0	12.001	17.355	A0A0U1RP97;P06745;A0A0U1RQ72;A0A0U1RQ18
Ywhag	14-3-3 protein gamma;14-3-3 protein gamma, N-terminally processed	0	2	0	2	ND	11.5666	NA	0	12.854	28.302	P61982;A2A5N1
Pdcd6ip	Programmed cell death 6-interacting protein	0	2	0	2	ND	11.5415	NA	0	11.481	96.023	Q9WU78
Hsp90aa1	Heat shock protein HSP 90-alpha	0	2	0	2	ND	11.4258	NA	0	11.157	84.787	P07901
Prdx6	Peroxiredoxin-6	0	2	0	2	ND	11.2447	NA	0	14.216	24.87	O08709;Q6GT24;D3Z0Y2
Septin2	Septin-2	0	2	0	2	ND	11.2216	NA	0	12.71	36.978	E9Q3V6;P42208
Rdx	Radixin	0	2	0	2	ND	11.0865	NA	0	14.155	68.542	P26043;A0A5F8MPB9;Q7TSG6
Sf3b2		0	4	0	5	ND	11.0593	NA	0	22.464	98.197	Q3UJB0;A0A494B9S9
Ruvbl2	RuvB-like 2	0	3	0	3	ND	10.8804	NA	0	16.736	51.112	Q9WTM5;A0A1B0GSR4;A0A1B0GRW3;A0A1B0GT54
Sh3d19	SH3 domain-containing protein 19	0	2	0	2	ND	10.7773	NA	0	14.735	79.617	A0A571BET4;A0A571BGG1;A0A571BEF4;Q91X43
Pls3	Plastin-3	0	2	0	3	ND	10.6595	NA	0	13.608	70.642	A0A1C7CYV0;B1AX58;Q99K51
Nde1;Ndel1	Nuclear distribution protein nudE homolog 1;Nuclear distribution protein nudE-like 1	0	2	0	2	ND	10.6528	NA	0	12.528	18.497	F6Q325;Q9CZA6;Q9ERR1
Camk2d	Calcium/calmodulin-dependent protein kinase type II subunit delta	0	2	0	2	ND	10.5929	NA	0	15.631	55.293	E9Q1V9;E9Q1W0;E9Q1T1;A0A0G2JGS4;Q6PHZ2;E9QAJ4;D6RDQ8;E9PXV3;F6RWZ9;Q8CCM0
Uqcrc1	Cytochrome b-c1 complex subunit 1, mitochondrial	0	2	0	2	ND	10.5147	NA	0	18.248	52.851	Q9CZ13;A0A0A6YW82
Lad1	Ladinin-1	0	2	0	2	ND	10.4038	NA	0	12.482	58.863	P57016
Vcp	Transitional endoplasmic reticulum ATPase	0	3	0	3	ND	10.3814	NA	0	18.944	89.321	Q01853
Ppp2r2a;Ppp2r2d	Serine/threonine-protein phosphatase 2A 55 kDa regulatory subunit B;Serine/threonine-protein phosphatase 2A 55 kDa regulatory subunit B alpha isoform;Serine/threonine-protein phosphatase 2A 55 kDa regulatory subunit B delta isoform	0	2	0	2	ND	10.2477	NA	0	21.298	42.605	Q9CWU3;Q6P1F6;F6RV17;Q925E7
Asah1	Acid ceramidase;Acid ceramidase subunit alpha;Acid ceramidase subunit beta	0	2	0	2	ND	10.1196	NA	0	13.085	44.669	Q9WV54
Rasa3	Ras GTPase-activating protein 3	0	3	0	3	ND	10.0689	NA	0	18.68	95.986	Q60790;D6RFE0
Acly	ATP-citrate synthase	0	3	0	3	ND	9.94775	NA	0	20.471	119.73	Q91V92;Q3V117;Q3TS02
Aars	Alanine--tRNA ligase, cytoplasmic	0	2	0	2	ND	9.91474	NA	0	14.284	106.91	Q8BGQ7
Scel	Sciellin	0	2	0	2	ND	9.88926	NA	0	12.3	70.819	Q14DQ7;Q9EQG3
Baiap2l1	Brain-specific angiogenesis inhibitor 1-associated protein 2-like protein 1	0	2	0	2	ND	9.83292	NA	0	11.842	57.187	Q9DBJ3
Fam129b	Niban-like protein 1	0	2	0	2	ND	9.78508	NA	0	16.677	84.818	Q8R1F1;A2ARS6
Luzp1	Leucine zipper protein 1	0	2	0	2	ND	9.70784	NA	0	13.495	119.31	Q8R4U7;E9Q9L3
Mybbp1a	Myb-binding protein 1A	0	2	0	2	ND	9.70568	NA	0	13.507	152.04	Q7TPV4
Gaa	Lysosomal alpha-glucosidase	0	2	0	2	ND	9.56402	NA	0	14.133	106.25	P70699;F6R5R5
Erbb2ip	Protein LAP2	0	2	0	2	ND	9.27952	NA	0	12.876	145.09	B2RUJ2;B7ZNX6;Q80TH2
Psmd1	26S proteasome non-ATPase regulatory subunit 1	0	2	0	2	ND	8.95149	NA	0	11.977	105.73	Q3TXS7;D6RGR5
Dsp	Desmoplakin	0	2	0	3	ND	8.72748	NA	0	14.949	261.42	E9PZW0;E9Q557
Ppl	Periplakin	0	2	0	2	ND	8.51392	NA	0	13.382	203.78	G5E898;Q9R269
Dync1h1	Cytoplasmic dynein 1 heavy chain 1	0	2	0	2	ND	7.1814	NA	0	14.807	532.04	Q9JHU4
Kiaa1598	Shootin-1	1	6	1	7	9.09289	13.9699	4.87704	0	43.759	71.342	Q8K2Q9
Phb	Prohibitin	1	3	1	4	8.89242	12.7428	3.85037	0	32.584	29.82	P67778;Q5SQG5
Csnk1g3	Casein kinase I isoform gamma-3	1	3	1	3	7.95507	11.7399	3.78484	0	21.553	51.428	A0A494BAP2;Q8C4X2;A0A494BAN5;Q99K78;Q8BVP5
Cp	Ceruloplasmin	1	3	1	3	8.68591	12.2027	3.51677	0	25.946	121.08	G3X9T8;G3X8Q5;E9PZD8;Q61147
Khdrbs1	KH domain-containing, RNA-binding, signal transduction-associated protein 1	1	6	1	8	11.3044	14.7995	3.49518	0	40.132	48.37	Q60749;A0A087WSL3;A0A087WR32;Q9WU01
Hist1h2br;Hist1h2bp;Hist1h2bk;Hist1h2bc;Hist2h2bb;Hist1h2bh;Hist1h2bb;Hist1h2bm;Hist1h2bf;Hist3h2ba;Hist3h2bb;Hist2h2be	Histone H2B;Histone H2B type 1-P;Histone H2B type 1-K;Histone H2B type 1-C/E/G;Histone H2B type 2-B;Histone H2B type 1-H;Histone H2B type 1-B;Histone H2B type 1-M;Histone H2B type 1-F/J/L;Histone H2B type 3-A;Histone H2B type 3-B;Histone H2B type 2-E	1	2	1	3	11.1483	14.4246	3.27627	0	34.52	14.888	Q8CBB6;Q8CGP2;Q8CGP1;Q6ZWY9;Q64525;Q64478;Q64475;P10854;P10853;Q9D2U9;Q8CGP0;Q64524
Vil1	Villin-1	1	3	1	4	8.01475	11.2841	3.26933	0	18.721	92.774	Q62468;F6V2H5
Myo7a	Unconventional myosin-VIIa	3	12	3	14	9.16629	12.3832	3.21693	0	118.23	249.53	A0A0U1RPX7;A0A0R4J113;Q5MJ56;P97479;A0A0U1RPT3;A0A571BE72
Cltb	Clathrin light chain B	1	4	1	5	11.6157	14.8255	3.20973	0	79.802	25.171	Q6IRU5;F7BHJ0
Ctnna1	Catenin alpha-1	1	4	1	5	8.59824	11.7543	3.15602	0	45.663	100.11	P26231;A0A494BAD0;A0A494BAM5;A0A494BBB4
Rps9	40S ribosomal protein S9	2	4	2	4	11.4382	14.5412	3.10305	0	28.958	22.591	Q6ZWN5;F7CJS8;D3YWH9;Q9CXW7
Stxbp2	Syntaxin-binding protein 2	1	5	1	7	9.80532	12.8898	3.08447	0	40.174	66.357	Q64324;F8WGM5;A0A140LJ60
Tpi1	Triosephosphate isomerase	1	5	1	5	10.606	13.6572	3.05117	0	47.507	17.997	H7BXC3;P17751
Ncl	Nucleolin	1	3	1	4	9.05623	12.0883	3.03209	0	21.315	76.722	P09405
Aldoa;Aldoart1;Aldoart2	Fructose-bisphosphate aldolase;Fructose-bisphosphate aldolase A	1	2	1	3	9.04133	12.0188	2.97743	0	17.948	45.12	A6ZI44;P05064;D3Z510;A0A0U1RPN8;D3YV98;A0A0U1RPT5;D3YWI1;Q9CPQ9;A6ZI47;A6ZI46
Acin1	Apoptotic chromatin condensation inducer in the nucleus	1	4	1	5	8.46123	11.4265	2.96529	0	29.642	67.113	B8JJ92;B8JJ91;Q9JIX8;Q52KR6;F6RJ39
Hist1h1c	Histone H1.2	0	2	1	3	11.488	14.4337	2.94561	0	29.158	21.266	P15864;I7HFT9;Q07133;P43277
Ddx1	ATP-dependent RNA helicase DDX1	2	8	2	11	10.5883	13.5139	2.92551	0	72.803	82.499	Q91VR5;A0A1Y7VM48
Rpl7	60S ribosomal protein L7	1	2	1	3	10.9659	13.8131	2.84722	0	13.62	32.416	F6XI62;P14148
Ppp1r9b	Neurabin-2	3	9	3	9	11.549	14.3412	2.79223	0	97.638	89.519	Q6R891
Uba1	Ubiquitin-like modifier-activating enzyme 1	1	3	1	3	7.94843	10.7223	2.77387	0	25.633	117.81	Q02053;P31254
Luc7l3	Luc7-like protein 3	1	4	2	5	10.855	13.6019	2.74686	0	34.665	51.45	Q5SUF2
Tom1l2	TOM1-like protein 2	2	8	3	11	12.0628	14.7836	2.72077	0	108.68	55.662	Q5SRX1;Q5SXA5;Q5SXA4
Rps8	40S ribosomal protein S8	2	4	2	5	12.1201	14.8242	2.7041	0	41.446	24.205	P62242
Rpl17	60S ribosomal protein L17	2	6	2	10	13.0329	15.73	2.69707	0	52.538	21.397	Q6ZWZ7;Q9CPR4
Psmc6	26S protease regulatory subunit 10B	1	3	1	4	9.73412	12.3636	2.6295	0	24.921	44.172	P62334
Psmd2	26S proteasome non-ATPase regulatory subunit 2	1	3	1	4	8.0965	10.7064	2.60991	0	24.033	100.2	Q8VDM4
Epb41l5;Epb4.1l5	Band 4.1-like protein 5	1	4	1	5	10.6642	13.2352	2.57106	0	26.379	81.635	Q8BGS1;A0A087WP93
Prpf4b	Serine/threonine-protein kinase PRP4 homolog	1	2	1	3	8.0492	10.5965	2.54727	0	20.234	116.97	Q61136;A0A1Y7VLT3
Mfge8	Lactadherin	1	3	1	3	10.0728	12.5892	2.51638	0	32.442	51.24	P21956
Gsn	Gelsolin	8	14	15	39	15.2905	17.7684	2.47791	0	323.31	85.941	P13020;A0A0J9YUQ8;A6PWS5
Rps6	40S ribosomal protein S6	1	4	3	5	13.7691	16.172	2.40292	0	109.04	28.68	P62754
Rpl8	60S ribosomal protein L8	1	4	1	4	11.4881	13.8693	2.38121	0	57.737	28.024	P62918
Pkp2		1	3	1	3	8.56872	10.9499	2.38118	0	29.365	88.103	Q9CQ73
Zfp185		2	4	2	5	10.7223	13.0878	2.36555	0	62.366	52.871	G5E8W8;A2BI37;Q62394
FAM120A	Constitutive coactivator of PPAR-gamma-like protein 1	1	3	1	3	8.75188	11.0919	2.34002	0	28.208	121.64	Q6A0A9
Snx9	Sorting nexin-9	3	9	3	13	11.8252	14.1443	2.31918	0	76.093	66.545	Q91VH2
Gpd2	Glycerol-3-phosphate dehydrogenase;Glycerol-3-phosphate dehydrogenase, mitochondrial	2	4	2	4	9.44045	11.7576	2.31714	0	26.441	82.829	A2AQR0;Q64521
Psat1	Phosphoserine aminotransferase	1	2	1	3	9.20021	11.4998	2.29963	0	16.826	40.472	Q99K85;Q3U6K9;E9Q6P1
Hnrnpa2b1	Heterogeneous nuclear ribonucleoproteins A2/B1	1	3	1	4	10.3633	12.6446	2.28139	0	25.09	37.402	O88569;A0A0N4SUM2
Adsl	Adenylosuccinate lyase	1	3	1	3	8.86233	11.1399	2.27761	0	24.605	53.13	E9Q242;P54822;E9Q3T7;A0A140LHU1
Rtcb	tRNA-splicing ligase RtcB homolog	4	7	4	8	11.6155	13.8712	2.25574	0	80.453	55.249	Q99LF4
Trim28	Transcription intermediary factor 1-beta	1	4	1	4	9.16473	11.4115	2.24673	0	48.9	88.846	Q62318
Rars	Arginine--tRNA ligase, cytoplasmic	1	2	1	3	8.20129	10.4226	2.2213	0	11.427	75.673	Q9D0I9
Bag2	BAG family molecular chaperone regulator 2	4	7	5	10	13.563	15.7506	2.18759	0	109.61	23.473	Q91YN9
Calcoco1	Calcium-binding and coiled-coil domain-containing protein 1	2	8	3	9	11.2905	13.4539	2.16338	0	50.791	60.785	A0A2R8VHU8;E9Q7U2;Q8CGU1;A0A2R8VKP5
Kctd10	BTB/POZ domain-containing adapter for CUL3-mediated RhoA degradation protein 3	1	2	1	3	10.3358	12.4806	2.1448	0	20.519	35.701	Q922M3;F8WGQ9;S4R2A3
Tpm4	Tropomyosin alpha-4 chain	17	28	25	46	18.0018	20.1365	2.13461	0	323.31	28.467	Q6IRU2;A0A571BEU1
Rpl4	60S ribosomal protein L4	3	8	3	9	13.0921	15.2002	2.10802	0	77.12	47.153	Q9D8E6
Gldc	Glycine dehydrogenase (decarboxylating), mitochondrial	1	3	1	3	8.49546	10.584	2.08857	0	40.692	113.27	Q91W43
Phb2	Prohibitin-2	1	3	1	3	10.03	12.1168	2.08679	0	28.764	33.296	O35129;F6Q8V7
Faf2	FAS-associated factor 2	1	4	1	4	9.79876	11.8754	2.07664	0	29.949	52.471	Q3TDN2;D3YUP4;D3Z2H4
Farp1	FERM, RhoGEF and pleckstrin domain-containing protein 1	1	4	1	5	9.08345	11.1411	2.05763	0	25.66	118.87	F8VPU2;E9Q805
Ahnak		2	4	2	4	6.08002	8.08879	2.00877	0	39.677	604.25	E9Q616;A0A494BBD5
Ppp1r12c	Protein phosphatase 1 regulatory subunit 12C	3	8	3	9	11.0851	13.09	2.00486	0	66.435	76.641	F6XWD4;Q3UMT1
Hist1h4a	Histone H4	3	5	3	6	13.7491	15.7315	1.98237	0	50.053	11.367	P62806
Pik3c2a	Phosphatidylinositol 4-phosphate 3-kinase C2 domain-containing subunit alpha	7	14	9	20	11.3132	13.2744	1.96118	0	157.9	190.74	F8VPL2;Q61194;A0A0U1RNH9;A0A0U1RNT0
Nxf1	Nuclear RNA export factor 1	2	4	2	4	10.3627	12.2947	1.93202	0	25.206	70.299	Q99JX7;V9GXW3;V9GXF3
Ddx5	Probable ATP-dependent RNA helicase DDX5	7	12	9	16	12.9005	14.7831	1.88263	0	105.34	69.265	Q8BTS0;Q61656;S4R1I6;B1ARC0;B1ARB9;S4R1E3
Myof	Myoferlin	2	5	2	5	8.56571	10.4454	1.87972	0	38.526	233.32	E9Q390;A0A286YDF5;Q69ZN7;A0A286YCZ3
Arpc5l	Actin-related protein 2/3 complex subunit 5-like protein	2	3	3	5	13.4679	15.3328	1.86495	0	41.722	16.98	Q9D898
Bst1	ADP-ribosyl cyclase/cyclic ADP-ribose hydrolase 2	7	10	7	12	14.1862	16.0502	1.86398	0	117.81	34.616	Q64277;A0A0R4J190
Actr3	Actin-related protein 3	16	18	22	30	16.7584	18.604	1.84562	0	323.31	47.357	Q99JY9;A0A087WRA1;A0A087WQ14;A0A087WP86;A0A087WS98;Q641P0;A0A087WPR6;A0A087WQ83
Gnaq	Guanine nucleotide-binding protein G(q) subunit alpha	2	5	2	6	11.7465	13.5608	1.81434	0	42.044	42.158	P21279;P21278;P30677
Eps15	Epidermal growth factor receptor substrate 15	2	3	2	4	11.1324	12.9397	1.80722	0	130.56	83.593	F6W2Q5;Q5JC28;H3BK65;P42567;H3BJB8
Taf15		2	3	5	8	14.9543	16.7448	1.79049	0	84.672	58.6	Q8BQ46;F6QCI0
Cttn	Src substrate cortactin	7	10	7	12	13.4895	15.2704	1.78097	0	94.388	61.249	Q60598;Q921L6
Anxa2	Annexin A2;Annexin	4	8	4	9	13.2555	14.9919	1.73639	0	162.11	38.676	P07356;B0V2N8;B0V2N7;B0V2N5
Myh14	Myosin-14	24	56	27	65	14.2305	15.9567	1.72622	0	323.31	228.58	Q6URW6;K3W4R2;A0A140LI60;A0A140LHX1
Farsa	Phenylalanine--tRNA ligase alpha subunit	2	4	2	4	10.3601	12.0817	1.7216	0	32.207	57.598	Q8C0C7;E9PWY9;D6RIJ2
Akap8	A-kinase anchor protein 8	2	2	2	4	9.80265	11.5047	1.70207	0	18.247	76.293	Q9DBR0
Thrap3	Thyroid hormone receptor-associated protein 3	24	35	28	43	15.7945	17.4882	1.69365	0	323.31	108.18	Q569Z6;Q8BZN7;F6YSQ2;F7AB07;F6YH92
Dctn2	Dynactin subunit 2	3	8	3	9	12.1426	13.8211	1.67843	0	81.269	44.116	Q99KJ8
Rpl13	60S ribosomal protein L13	6	9	7	12	15.5824	17.2435	1.66111	0	74.353	24.305	P47963
Fus	RNA-binding protein FUS	1	3	2	4	13.7036	15.3629	1.65936	0	24.414	13.897	G3UXT7;Q8CFQ9;P56959
Pawr	PRKC apoptosis WT1 regulator protein	10	11	10	15	15.712	17.3541	1.64204	0	217.53	35.908	Q925B0
Rplp0	60S acidic ribosomal protein P0	1	3	2	4	12.904	14.5459	1.64197	0	36.495	34.216	P14869;S4R1N1
Fmr1	Fragile X mental retardation protein 1 homolog	2	7	2	7	11.2593	12.8299	1.57067	0	86.859	66.169	E9QAT0;Q6AXB7;E9QAS8;P35922;E9QAS9;D3Z6U8;E9QNF5
Clta	Clathrin light chain A	5	6	6	9	17.3323	18.8901	1.55778	0	93.651	23.478	B1AWE0;Q6PFA2;B1AWE1;B1AWD8;B1AWD9;O08585
Tom1	Target of Myb protein 1	9	13	10	18	13.8581	15.3947	1.53665	0	189.95	57.145	Q3UDC3;O88746;A0A1D5RM84;A0A1D5RM12;A0A1D5RL90;A0A1D5RM45
Lrrfip1	Leucine-rich repeat flightless-interacting protein 1	2	4	2	4	10.741	12.2717	1.53074	0	41.834	71.131	E9Q9T1;A0A087WPK3;G5E8E1;Q3UZ39;A0A087WNU6;A0A087WPT0;A0A087WSF5
Hspd1	60 kDa heat shock protein, mitochondrial	7	10	12	17	13.034	14.5555	1.52157	0	177.74	60.955	P63038;D3Z2F2;D3Z7J9
Cct3	T-complex protein 1 subunit gamma	2	7	3	9	11.8992	13.4171	1.51789	0	49.975	56.526	E9Q133;Q3U0I3;P80318;F6Q609
Serpinb6;Serpinb6a	Serpin B6	5	8	7	12	13.537	15.0484	1.51143	0	88.348	42.598	Q60854;F8WIV2;E9Q108;E9Q0P9;K7E6F1;E9PYY0;E9Q3Y1;E9Q6X2;E9Q5Q5;E9PZQ9;E9Q4R2
Note: FACI protein was highlighted with yellow. Proteins involved in clathrin-mediated endocytosis were highlighted with orange.
