# Supplementary material for: FACI is a novel clathrin adaptor protein 2-binding protein that facilitates low-density lipoprotein endocytosis
Source: Cell Biosci. 2023 Apr 18;13:74. doi: 10.1186/s13578-023-01023-5 (PMC10114425; doi:10.1186/s13578-023-01023-5)
Supplement: Supplementary file 4 — Additional file 4: Table S4. Lists of 32 FACI interactors based on stringent prediction criteria and their gene ontology analysis. [file 13578_2023_1023_MOESM4_ESM.xlsx]

## Sheet: “FACI interactors”
"FACI interactors" identified in AML12 cells based on stringent prediction criteria
Protein names	Protein description	UniProtKB Protein ID
Agfg2	ArfGAP with FG repeats 2	Q80WC7
Ahnak	AHNAK nucleoprotein (desmoyokin)	E9Q616
Anxa2	annexin A2	P07356;B0V2N8;B0V2N7;B0V2N5
Arpc5l	actin related protein 2/3 complex, subunit 5-like	Q9D898
Atp5c1	ATP synthase, H+ transporting, mitochondrial F1 complex, gamma polypeptide 1	Q91VR2
Bag2	BCL2-associated athanogene 2	Q91YN9
Cct3	chaperonin containing Tcp1, subunit 3 (gamma)	E9Q133;P80318;F6Q609;Q3U0I3
Clint1	clathrin interactor 1	Q99KN9
Clta	clathrin, light polypeptide (Lca)	B1AWE0;Q6PFA2;B1AWE1;B1AWD8;B1AWD9;O08585
Ctnna1	catenin (cadherin associated protein), alpha 1	P26231
Cttn	cortactin	Q60598;Q921L6
Eef2	eukaryotic translation elongation factor 2	P58252
Epb41l5	erythrocyte membrane protein band 4.1 like 5	Q8BGS1;A0A087WP93
Epn2	epsin 2	Q8CHU3
Flna	filamin, alpha	Q8BTM8
Gpi1	glucose-6-phosphate isomerase 1	P06745
Gsn	gelsolin	P13020;A0A0J9YUQ8
Hspa8	heat shock protein 8	P63017;P17156
Hspd1	heat shock protein 1 (chaperonin)	P63038
Kctd10	potassium channel tetramerisation domain containing 10	Q922M3;F8WGQ9;S4R2A3
Myh14	myosin, heavy polypeptide 14	Q6URW6;K3W4R2;A0A140LI60
Pawr	PRKC, apoptosis, WT1, regulator	Q925B0
Rpl13	ribosomal protein L13	P47963
Rpl4	ribosomal protein L4	Q9D8E6
Serpinb6a	serine (or cysteine) peptidase inhibitor, clade B, member 6a	Q60854
Shtn1	shootin 1	Q8K2Q9
Sptbn1	spectrin beta, non-erythrocytic 1	Q62261
Stxbp2	syntaxin binding protein 2	F8WGM5;Q64324
Tom1	target of myb1 trafficking protein	Q3UDC3;O88746;A0A1D5RM84;A0A1D5RM12;A0A1D5RL90
Tpm4	tropomyosin 4	Q6IRU2;A0A571BEU1
Tubb2a	tubulin, beta 2A class IIA	Q7TMM9
Zfp185	zinc finger protein 185	G5E8W8;A2BI37;Q62394

## Sheet: GO analysis 
GO enrichment analysis of "FACI interactors" based on stringent prediction criteria
Category	Term	Count	List Total	%	Pop Hits	Pop Total	Fold Enrichment	P Value	FDR	Genes
GOTERM_CC_DIRECT	GO:0070062~extracellular exosome	20	32	60.6061	2674	19662	4.59564	8.86904e-10	4.07976e-08	CCT3, RPL4, HSPA8, GSN, ANXA2, AHNAK, TPM4, STXBP2, ARPC5L, ATP5C1, EEF2, HSPD1, GPI1, TUBB2A, SERPINB6A, CTTN, TOM1, FLNA, MYH14, SPTBN1
GOTERM_MF_DIRECT	GO:0044822~poly(A) RNA binding	12	32	36.3636	1113	17446	5.69991	2.51891e-06	0.000136021	RPL4, CCT3, HSPA8, ANXA2, AHNAK, CTNNA1, FLNA, ATP5C1, RPL13, EEF2, SPTBN1, HSPD1
GOTERM_CC_DIRECT	GO:0005913~cell-cell adherens junction	11	32	33.3333	316	19662	21.3886	3.28173e-11	4.52879e-09	SHTN1, HSPA8, ANXA2, CTTN, AHNAK, CTNNA1, FLNA, EEF2, CLINT1, SPTBN1, EPN2
GOTERM_MF_DIRECT	GO:0098641~cadherin binding involved in cell-cell adhesion	11	32	33.3333	279	17446	20.8435	4.4069e-11	4.75945e-09	SHTN1, HSPA8, ANXA2, CTTN, AHNAK, CTNNA1, FLNA, EEF2, CLINT1, SPTBN1, EPN2
GOTERM_CC_DIRECT	GO:0005925~focal adhesion	11	32	33.3333	391	19662	17.286	2.63636e-10	1.81909e-08	RPL4, EPB41L5, HSPA8, GSN, CTTN, AHNAK, TPM4, ARPC5L, CTNNA1, ZFP185, FLNA
GOTERM_CC_DIRECT	GO:0015629~actin cytoskeleton	7	32	21.2121	201	19662	21.3983	6.30244e-07	1.44956e-05	GSN, AHNAK, ARPC5L, CTNNA1, ZFP185, FLNA, PAWR
GOTERM_MF_DIRECT	GO:0003779~actin binding	7	32	21.2121	338	17446	10.9487	2.99562e-05	0.00107842	GSN, TPM4, ARPC5L, FLNA, PAWR, MYH14, SPTBN1
GOTERM_CC_DIRECT	GO:0043231~intracellular membrane-bounded organelle	6	32	18.1818	751	19662	4.90895	0.00597272	0.0392493	CTTN, CTNNA1, CLTA, CLINT1, HSPD1, EPN2
GOTERM_CC_DIRECT	GO:0030027~lamellipodium	5	32	15.1515	164	19662	18.7329	0.000123156	0.00154504	SHTN1, GSN, CTTN, STXBP2, CTNNA1
GOTERM_CC_DIRECT	GO:0045121~membrane raft	5	32	15.1515	262	19662	11.7259	0.000730395	0.00839955	HSPA8, ANXA2, AHNAK, EEF2, HSPD1
GOTERM_CC_DIRECT	GO:0030863~cortical cytoskeleton	4	32	12.1212	31	19662	79.2823	1.54811e-05	0.000267049	CTTN, TPM4, FLNA, SPTBN1
GOTERM_CC_DIRECT	GO:0002102~podosome	3	32	9.09091	32	19662	57.6035	0.00115859	0.0122988	GSN, CTTN, TPM4
GOTERM_CC_DIRECT	GO:0005905~clathrin-coated pit	3	32	9.09091	60	19662	30.7219	0.00402254	0.0324364	CTTN, CLTA, HSPD1
GOTERM_CC_DIRECT	GO:0001725~stress fiber	3	32	9.09091	67	19662	27.5121	0.00499046	0.035443	ANXA2, TPM4, MYH14
